# Supplementary material for: An Online Survey of New Zealand Vapers
Source: Int J Environ Res Public Health. 2018 Jan 29;15(2):222. doi: 10.3390/ijerph15020222 (PMC5858291; doi:10.3390/ijerph15020222)
Supplement: Supplementary file 1 [file ijerph-15-00222-s001.zip]

Archive with 3 entries (3 files):
- ijerph 254738 Supplementary Materials- File 3.pdf
- ijerph 254738 Supplementary Materials- File 2.pdf
- ijerph 254738-Supplementary Materials- File 1.pdf
